# Supplementary material for: Fat and Fat-Free Mass of Preterm and Term Infants from Birth to Six Months: A Review of Current Evidence
Source: Nutrients. 2020 Jan 21;12(2):288. doi: 10.3390/nu12020288 (PMC7070317; doi:10.3390/nu12020288)
Supplement: Supplementary file 1 [file nutrients-12-00288-s001.zip]

Archive with 3 entries (3 files):
- Suppl-1 ADP 2019-12-14.docx
- Suppl-2 DXA 2020-01-08.docx
- Suppl-3 2020-01-08.docx
